# Supplementary material for: The arginine methyltransferase PRMT5 promotes mucosal defense in the intestine
Source: Life Sci Alliance. 2023 Sep 4;6(11):e202302026. doi: 10.26508/lsa.202302026 (PMC10477432; doi:10.26508/lsa.202302026)
Supplement: Supplementary file 1 [file LSA-2023-02026_TableS1.xls]

## Sheet: Sheet1
Table S1. RNAseq normalized read counts of PRMT5-dependent genes in the colonic intestinal epithelial cells (IECs). PRMT5-dependency is defined as log2 (fold changes: PRMT5+/- over WT) ≥0.5 or ≤−0.5 and P-value < 0.05.
	baseMean	log2FoldChange	lfcSE	stat	pvalue	padj	WT_3691_normalized	Het_3692_normalized	WT_4107_normalized	Het_4108_normalized	WT_3691_original	Het_3692_original	WT_4107_original	Het_4108_original	genename	genetype
ENSMUSG00000051314.11	400.01	-0.700004	0.356647	-1.96274	0.0496766	0.999998	637.044	249.484	362.504	351.008	656	251	337	367	Ffar2	protein_coding
ENSMUSG00000020573.17	289.429	-0.620793	0.315993	-1.96458	0.0494633	0.999998	370.962	210.72	330.233	245.801	382	212	307	257	Pik3cg	protein_coding
ENSMUSG00000027661.4	400.688	-0.617811	0.313691	-1.96949	0.0488972	0.999998	655.495	320.056	334.536	292.666	675	322	311	306	Slc2a10	protein_coding
ENSMUSG00000056515.9	525.677	0.695934	0.352715	1.97308	0.0484869	0.999998	283.562	764.357	533.537	521.251	292	769	496	545	Rab31	protein_coding
ENSMUSG00000047747.10	60.037	-1.67493	0.845692	-1.98054	0.0476425	0.999998	153.434	13.9155	35.4974	37.3005	158	14	33	39	Rnf150	protein_coding
ENSMUSG00000031633.4	564.399	-0.563791	0.284422	-1.98223	0.0474533	0.999998	842.918	431.38	518.477	464.822	868	434	482	486	Slc25a4	protein_coding
ENSMUSG00000029371.7	87.9676	1.08238	0.544886	1.98643	0.0469858	0.999998	14.5666	36.7766	105.417	195.111	15	37	98	204	Cxcl5	protein_coding
ENSMUSG00000003992.15	37.16	-1.83512	0.922316	-1.98969	0.046625	0.999998	101.966	10.9336	20.4379	15.3028	105	11	19	16	Ssbp2	protein_coding
ENSMUSG00000037649.10	1356.27	-0.571865	0.286468	-1.99626	0.0459053	0.999998	1653.79	719.629	1498.42	1553.23	1703	724	1393	1624	H2-DMa	protein_coding
ENSMUSG00000027800.14	57.2776	-1.28066	0.640548	-1.99932	0.0455742	0.999998	122.359	50.6921	39.8001	16.2592	126	51	37	17	Tm4sf1	protein_coding
ENSMUSG00000032978.14	369.915	-0.671753	0.333221	-2.01594	0.0438067	0.999998	628.304	281.291	302.266	267.799	647	283	281	280	Guca2b	protein_coding
ENSMUSG00000050359.7	239.038	-0.787186	0.387721	-2.03029	0.0423272	0.999998	193.25	76.5351	376.488	309.881	199	77	350	324	Sprr1a	protein_coding
ENSMUSG00000016756.17	241.049	-0.857172	0.421894	-2.03172	0.0421816	0.999998	333.089	109.336	272.147	249.627	343	110	253	261	Cmah	protein_coding
ENSMUSG00000031551.12	184.799	-1.00184	0.492114	-2.03579	0.0417715	0.999998	153.434	38.7645	283.979	263.017	158	39	264	275	Ido1	protein_coding
ENSMUSG00000047250.13	62.775	-1.3165	0.644098	-2.04394	0.0409595	0.999998	146.637	40.7524	39.8001	23.9106	151	41	37	25	Ptgs1	protein_coding
ENSMUSG00000022098.10	44.7016	-1.45687	0.712741	-2.04403	0.0409501	0.999998	84.486	31.8068	46.2542	16.2592	87	32	43	17	Bmp1	protein_coding
ENSMUSG00000025813.14	607.421	-0.606206	0.295471	-2.05166	0.0402024	0.999998	923.52	432.374	558.277	515.513	951	435	519	539	Homer2	protein_coding
ENSMUSG00000031377.11	62.56	-1.34158	0.651064	-2.0606	0.0393414	0.999998	144.694	37.7706	41.9515	25.8235	149	38	39	27	Bmx	protein_coding
ENSMUSG00000004951.10	79.956	1.20203	0.58326	2.06088	0.0393142	0.999998	64.0929	199.786	21.5136	34.4313	66	201	20	36	Hspb1	protein_coding
ENSMUSG00000032372.14	94.1951	-1.07827	0.522081	-2.06533	0.0388915	0.999998	216.556	105.36	37.6488	17.2156	223	106	35	18	Plscr2	protein_coding
ENSMUSG00000060639.5	463.959	0.693269	0.335318	2.0675	0.0386872	0.999998	229.181	564.57	513.099	548.987	236	568	477	574	H4c9	protein_coding
ENSMUSG00000026604.17	68.84	-1.22327	0.591296	-2.0688	0.0385646	0.999998	136.926	47.7102	59.1624	31.562	141	48	55	33	Ptpn14	protein_coding
ENSMUSG00000000386.16	530.261	-0.704762	0.340213	-2.07154	0.0383088	0.999998	947.797	365.778	407.682	399.785	976	368	379	418	Mx1	polymorphic_pseudogene
ENSMUSG00000024990.13	217.012	-0.734321	0.35412	-2.07365	0.0381122	0.999998	366.106	192.829	182.865	126.248	377	194	170	132	Rbp4	protein_coding
ENSMUSG00000109973.1	532.552	0.582539	0.280727	2.07511	0.0379767	0.999998	286.476	551.649	594.851	697.233	295	555	553	729	Gm45397	lncRNA
ENSMUSG00000064357.1	619.761	0.562411	0.270987	2.07542	0.0379478	0.999998	312.695	595.383	729.31	841.653	322	599	678	880	mt-Atp6	protein_coding
ENSMUSG00000103593.1	528.881	0.703939	0.338762	2.07798	0.0377115	0.999998	274.822	711.677	556.126	572.898	283	716	517	599	Gm37352	TEC
ENSMUSG00000021453.2	918.762	0.50194	0.241268	2.08042	0.0374868	0.999998	951.682	1082.42	592.699	1048.24	980	1089	551	1096	Gadd45g	protein_coding
ENSMUSG00000031647.10	285.51	-0.742643	0.355602	-2.08841	0.0367609	0.999998	672.975	306.14	89.2814	73.6447	693	308	83	77	Mfap3l	protein_coding
ENSMUSG00000030156.5	117.104	1.03518	0.495477	2.08926	0.0366842	0.999998	43.6997	129.215	120.476	175.026	45	130	112	183	Cd69	protein_coding
ENSMUSG00000022383.13	368.417	-0.590989	0.282492	-2.09206	0.0364336	0.999998	547.703	341.923	342.066	241.975	564	344	318	253	Ppara	protein_coding
ENSMUSG00000022504.10	836.119	-0.569427	0.271702	-2.09578	0.0361014	0.999998	461.274	233.581	1409.14	1240.48	475	235	1310	1297	Ciita	protein_coding
ENSMUSG00000023829.9	1195.26	-0.515211	0.245795	-2.0961	0.0360734	0.999998	1893.65	1002.91	977.792	906.69	1950	1009	909	948	Slc22a1	protein_coding
ENSMUSG00000068417.8	648.18	-0.511183	0.243597	-2.09848	0.0358629	0.999998	1047.82	644.087	499.115	401.698	1079	648	464	420	Pnp2	protein_coding
ENSMUSG00000021587.5	218.852	-0.912389	0.433593	-2.10425	0.0353566	0.999998	369.991	117.288	205.455	182.677	381	118	191	191	Pcsk1	protein_coding
ENSMUSG00000051111.16	61.2257	-1.29826	0.615096	-2.11065	0.0348021	0.999998	120.417	48.7041	53.784	21.9978	124	49	50	23	Sv2c	protein_coding
ENSMUSG00000035186.6	213.991	-0.810798	0.384072	-2.11106	0.0347673	0.999998	134.983	58.6438	384.017	278.319	139	59	357	291	Ubd	protein_coding
ENSMUSG00000037953.7	410.952	-0.655744	0.310544	-2.1116	0.034721	0.999998	576.836	274.334	429.196	363.441	594	276	399	380	A4gnt	protein_coding
ENSMUSG00000029380.11	144.27	1.04368	0.49227	2.12013	0.0339949	0.999998	33.9886	114.306	183.941	244.845	35	115	171	256	Cxcl1	protein_coding
ENSMUSG00000064043.13	75.3544	1.40661	0.663003	2.12157	0.0338738	0.999998	20.3932	113.312	72.0705	95.6424	21	114	67	100	Trerf1	lncRNA
ENSMUSG00000085873.1	410.033	0.757573	0.35641	2.12557	0.0335393	0.999998	136.926	369.754	544.294	589.157	141	372	506	616	Ttc39aos1	lncRNA
ENSMUSG00000024254.15	365.381	0.707508	0.332609	2.12715	0.0334079	0.999998	81.5727	179.907	532.461	667.584	84	181	495	698	Abcg8	protein_coding
ENSMUSG00000033847.15	400.396	-2.24057	1.04794	-2.13807	0.0325114	0.999998	1312.93	119.275	112.946	56.429	1352	120	105	59	Pla2g4c	protein_coding
ENSMUSG00000008305.18	1481.3	-0.508422	0.23779	-2.13811	0.0325078	0.999998	2277.24	1213.63	1261.77	1172.58	2345	1221	1173	1226	Tle1	protein_coding
ENSMUSG00000058022.14	819.389	-0.532216	0.248376	-2.14279	0.0321302	0.999998	1336.24	739.508	643.256	558.552	1376	744	598	584	Adtrp	protein_coding
ENSMUSG00000067231.4	975.084	-2.50821	1.16692	-2.14942	0.0316012	0.999998	3464.9	229.605	139.838	65.9933	3568	231	130	69	Cyp2c65	protein_coding
ENSMUSG00000032816.15	963.686	-0.551749	0.256072	-2.15466	0.0311882	0.999998	1730.51	891.584	645.407	587.244	1782	897	600	614	Igdcc4	protein_coding
ENSMUSG00000050368.4	383.392	0.912277	0.422961	2.15688	0.0310148	0.999998	128.186	476.108	471.147	458.127	132	479	438	479	Hoxd10	protein_coding
ENSMUSG00000020019.4	91.7156	-1.1641	0.539379	-2.15823	0.0309102	0.999998	175.77	55.6619	82.8273	52.6033	181	56	77	55	Ntn4	protein_coding
ENSMUSG00000028007.13	1137.52	-0.602106	0.278952	-2.15846	0.0308922	0.999998	2015.04	902.518	827.197	805.309	2075	908	769	842	Snx7	protein_coding
ENSMUSG00000040694.4	252.169	0.801887	0.370782	2.16269	0.030565	0.999998	110.706	271.352	277.525	349.095	114	273	258	365	Apobec2	protein_coding
ENSMUSG00000032024.10	853.164	0.61743	0.284956	2.16675	0.0302536	0.999998	498.176	1105.29	876.678	932.514	513	1112	815	975	Clmp	protein_coding
ENSMUSG00000041073.10	66.9118	-1.5803	0.729057	-2.1676	0.0301892	0.999998	198.105	30.8128	21.5136	17.2156	204	31	20	18	Nacad	protein_coding
ENSMUSG00000068196.5	319.042	-0.797764	0.367955	-2.1681	0.0301511	0.999998	705.021	271.352	159.201	140.594	726	273	148	147	Col8a1	protein_coding
ENSMUSG00000035566.7	467.259	0.84128	0.386144	2.17867	0.0293563	0.999998	168.001	549.661	576.564	574.811	173	553	536	601	Pcdh17	protein_coding
ENSMUSG00000046879.7	4657.12	-0.535076	0.244429	-2.18908	0.0285909	0.999998	6781.22	3214.47	4305.94	4326.86	6983	3234	4003	4524	Irgm1	protein_coding
ENSMUSG00000032064.17	108.326	-1.19488	0.545645	-2.18985	0.0285348	0.999998	237.92	61.6256	76.3732	57.3854	245	62	71	60	Dixdc1	protein_coding
ENSMUSG00000020601.8	67.0513	-1.42326	0.648381	-2.19509	0.0281568	0.999998	154.406	34.7887	48.4056	30.6056	159	35	45	32	Trib2	protein_coding
ENSMUSG00000037440.8	71.143	-1.49875	0.680561	-2.20223	0.0276489	0.999998	152.463	25.843	61.3137	44.9519	157	26	57	47	Vnn1	protein_coding
ENSMUSG00000048899.8	48.9163	-1.536	0.696778	-2.20444	0.0274937	0.999998	94.1971	24.8491	52.7083	23.9106	97	25	49	25	Rimkla	protein_coding
ENSMUSG00000091575.2	702.824	0.682375	0.308521	2.21176	0.0269831	0.999998	139.839	344.905	1117.63	1208.92	144	347	1039	1264	2010016I18Rik	lncRNA
ENSMUSG00000023247.2	17102.7	-1.13703	0.513087	-2.21606	0.0266874	0.999998	41500.1	13022.9	8370.93	5516.65	42735	13102	7782	5768	Guca2a	protein_coding
ENSMUSG00000064356.3	103.068	1.19994	0.540515	2.22	0.0264188	0.999998	30.1042	43.7343	76.3732	262.06	31	44	71	274	mt-Atp8	protein_coding
ENSMUSG00000060227.15	230.915	-0.908807	0.408732	-2.22348	0.0261837	0.999998	390.384	133.191	218.363	181.721	402	134	203	190	Casc4	protein_coding
ENSMUSG00000020646.17	317.047	0.877512	0.394101	2.22662	0.025973	0.999998	147.608	455.235	316.25	349.095	152	458	294	365	Mboat2	protein_coding
ENSMUSG00000026532.7	93.7942	-1.37503	0.617057	-2.22837	0.0258556	0.999998	146.637	110.33	100.038	18.1721	151	111	93	19	Spta1	protein_coding
ENSMUSG00000038264.8	63.1837	-1.38449	0.619211	-2.23589	0.0253592	0.999998	87.3993	25.843	93.5841	45.9084	90	26	87	48	Sema7a	protein_coding
ENSMUSG00000024747.3	593.411	-0.582473	0.260202	-2.23854	0.025186	0.999998	1006.06	557.613	447.483	362.485	1036	561	416	379	Aldh1a7	protein_coding
ENSMUSG00000038132.6	130.896	1.03568	0.461644	2.24346	0.0248671	0.999998	20.3932	51.686	164.579	286.927	21	52	153	300	Rbm24	protein_coding
ENSMUSG00000015850.11	418.775	0.653911	0.291196	2.2456	0.0247295	0.999998	240.834	468.156	423.818	542.292	248	471	394	567	Adamtsl4	protein_coding
ENSMUSG00000060063.9	92.7259	-1.20363	0.533467	-2.25624	0.0240557	0.999998	179.654	56.6558	83.903	50.6905	185	57	78	53	Alox5ap	protein_coding
ENSMUSG00000040328.16	136.251	-1.12436	0.495774	-2.2679	0.0233354	0.999998	106.821	30.8128	240.952	166.418	110	31	224	174	Olfr56	protein_coding
ENSMUSG00000023176.9	293.182	0.815447	0.35918	2.2703	0.0231893	0.999998	158.29	398.579	275.374	340.487	163	401	256	356	Cpn2	protein_coding
ENSMUSG00000024986.12	159.61	0.992403	0.436372	2.27421	0.0229532	0.999998	73.8039	209.726	147.368	207.544	76	211	137	217	Hhex	protein_coding
ENSMUSG00000019122.8	260.883	-1.06165	0.465313	-2.28158	0.0225141	0.999998	471.956	112.318	234.498	224.76	486	113	218	235	Ccl9	protein_coding
ENSMUSG00000073555.1	180.987	-1.28803	0.563701	-2.28496	0.0223152	0.999998	291.331	47.7102	193.622	191.285	300	48	180	200	Gm4951	protein_coding
ENSMUSG00000028339.17	31.69	-1.99469	0.86842	-2.29692	0.0216234	0.999998	67.9773	11.9275	34.4217	12.4335	70	12	32	13	Col15a1	protein_coding
ENSMUSG00000042129.8	259.513	-1.10235	0.47914	-2.30069	0.0214091	0.999998	520.512	115.3	203.303	198.936	536	116	189	208	Rassf4	protein_coding
ENSMUSG00000062826.7	687.838	0.563546	0.244903	2.3011	0.0213858	0.999998	170.914	218.672	883.133	1478.63	176	220	821	1546	Ces2f	protein_coding
ENSMUSG00000043822.18	256.519	0.759869	0.328876	2.3105	0.0208603	0.999998	150.521	285.267	234.498	355.79	155	287	218	372	Adamtsl5	protein_coding
ENSMUSG00000032050.18	1667.09	0.565334	0.244063	2.31634	0.0205396	0.999998	1031.31	2086.33	1703.88	1846.86	1062	2099	1584	1931	Rdx	protein_coding
ENSMUSG00000098557.1	848.11	-0.68434	0.29463	-2.32271	0.0201948	0.999998	1209.02	503.939	871.3	808.178	1245	507	810	845	Kctd12	protein_coding
ENSMUSG00000024225.5	372.933	-0.730119	0.313378	-2.32984	0.0198147	0.999998	689.484	521.83	191.471	88.9474	710	525	178	93	Clps	protein_coding
ENSMUSG00000025161.16	234.17	0.817667	0.349665	2.33843	0.0193649	0.999998	142.752	209.726	188.244	395.96	147	211	175	414	Slc16a3	protein_coding
ENSMUSG00000045838.8	116.053	-1.36298	0.581943	-2.34211	0.0191749	0.999998	253.458	47.7102	90.357	72.6882	261	48	84	76	Ccdc9b	protein_coding
ENSMUSG00000004110.17	162.821	-0.958876	0.40857	-2.3469	0.0189301	0.999998	120.417	76.5351	319.477	134.856	124	77	297	141	Cacna1e	protein_coding
ENSMUSG00000031980.10	224.629	-0.810868	0.3452	-2.34898	0.0188249	0.999998	410.777	218.672	166.73	102.337	423	220	155	107	Agt	protein_coding
ENSMUSG00000025429.9	269.84	-0.904953	0.384939	-2.3509	0.0187281	0.999998	483.61	169.968	234.498	191.285	498	171	218	200	Pstpip2	protein_coding
ENSMUSG00000035431.4	540.732	-0.724673	0.308213	-2.35121	0.0187127	0.999998	1021.6	851.826	204.379	85.1217	1052	857	190	89	Sstr1	protein_coding
ENSMUSG00000048078.16	241.289	-0.783247	0.332075	-2.35864	0.0183419	0.999998	300.071	164.004	309.796	191.285	309	165	288	200	Tenm4	protein_coding
ENSMUSG00000100862.1	1045.22	0.54767	0.23205	2.36014	0.0182683	0.999998	551.587	993.962	1202.61	1432.72	568	1000	1118	1498	Gm10925	unprocessed_pseudogene
ENSMUSG00000021416.11	338.486	-0.780877	0.329961	-2.36657	0.0179537	0.999998	591.402	439.331	223.741	99.4681	609	442	208	104	Eci3	protein_coding
ENSMUSG00000098207.1	214.91	-0.944747	0.397427	-2.37716	0.0174466	0.999998	417.575	152.076	165.655	124.335	430	153	154	130	Arl14	protein_coding
ENSMUSG00000040605.7	1541.64	-0.555886	0.233066	-2.38511	0.0170742	0.999998	2490.88	1301.1	1257.47	1117.1	2565	1309	1169	1168	Bace2	protein_coding
ENSMUSG00000118051.1	163.843	-1.19521	0.496204	-2.40871	0.0160089	0.999998	137.897	31.8068	274.298	211.37	142	32	255	221	Gm8714	processed_pseudogene
ENSMUSG00000022602.14	1176.31	0.688041	0.284946	2.41464	0.0157509	0.999998	1088.61	2626.05	480.829	509.774	1121	2642	447	533	Arc	protein_coding
ENSMUSG00000004933.17	132.014	-1.09785	0.454055	-2.41789	0.0156109	0.999998	277.736	101.384	92.5084	56.429	286	102	86	59	Matk	protein_coding
ENSMUSG00000032226.5	3253.99	-0.587827	0.242886	-2.42018	0.0155129	0.999998	5829.54	2722.46	2289.05	2174.91	6003	2739	2128	2274	Gcnt3	protein_coding
ENSMUSG00000057315.14	265.446	-0.894046	0.366944	-2.43647	0.0148315	0.999998	510.801	196.804	201.152	153.028	526	198	187	160	Arhgap24	protein_coding
ENSMUSG00000050747.14	1763.79	-0.527645	0.216528	-2.43684	0.0148162	0.999998	765.23	425.416	3163.57	2700.94	788	428	2941	2824	Trim15	protein_coding
ENSMUSG00000072115.11	541.911	-0.644717	0.264035	-2.44179	0.0146148	0.999998	859.427	461.198	479.753	367.267	885	464	446	384	Ang	protein_coding
ENSMUSG00000078922.9	515.227	-0.886061	0.361225	-2.45293	0.0141696	0.999998	527.309	165.992	715.327	652.281	543	167	665	682	Tgtp1	protein_coding
ENSMUSG00000001943.8	140.874	-1.08005	0.439556	-2.45714	0.0140047	0.999998	312.695	120.269	81.7516	48.7776	322	121	76	51	Vsig2	protein_coding
ENSMUSG00000020641.16	514.838	-0.946387	0.384391	-2.46205	0.0138147	0.999998	975.959	275.327	413.061	395.003	1005	277	384	413	Rsad2	protein_coding
ENSMUSG00000023945.7	85.6668	1.57871	0.640631	2.46431	0.0137278	0.999998	12.6243	75.5411	95.7354	158.766	13	76	89	166	Slc5a7	protein_coding
ENSMUSG00000039911.13	347.34	0.715085	0.289112	2.47339	0.0133839	0.999998	326.291	504.933	203.303	354.833	336	508	189	371	Spsb1	protein_coding
ENSMUSG00000027309.18	303.267	-0.776127	0.311464	-2.49187	0.0127074	0.999998	520.512	267.376	254.936	170.243	536	269	237	178	4930402H24Rik	protein_coding
ENSMUSG00000087259.7	533.975	-0.726722	0.291057	-2.49684	0.0125307	0.999998	969.162	440.325	401.228	325.184	998	443	373	340	2610035D17Rik	lncRNA
ENSMUSG00000079355.5	37.3735	-1.97938	0.791323	-2.50135	0.0123719	0.999998	83.5149	18.8853	36.5731	10.5207	86	19	34	11	Ackr4	protein_coding
ENSMUSG00000047945.6	923.323	0.563191	0.224826	2.50501	0.0122447	0.999998	576.836	989.986	934.765	1191.7	594	996	869	1246	Marcksl1	protein_coding
ENSMUSG00000052565.7	476.7	0.97479	0.388759	2.50744	0.0121609	0.999998	178.683	649.057	519.553	559.508	184	653	483	585	H1f3	protein_coding
ENSMUSG00000028268.14	912.969	-0.788054	0.311777	-2.52762	0.0114837	0.999998	1551.82	562.583	798.154	739.316	1598	566	742	773	Gbp3	protein_coding
ENSMUSG00000025196.4	194.118	-1.30302	0.514424	-2.53297	0.01131	0.999998	500.118	97.4083	95.7354	83.2089	515	98	89	87	Cpn1	protein_coding
ENSMUSG00000001270.9	204.159	-1.1751	0.463664	-2.53437	0.011265	0.999998	469.043	116.294	128.006	103.294	483	117	119	108	Ckb	protein_coding
ENSMUSG00000025997.13	933.366	0.649092	0.255904	2.53646	0.0111978	0.999998	330.175	685.834	1235.96	1481.5	340	690	1149	1549	Ikzf2	protein_coding
ENSMUSG00000035184.15	2060.25	0.566106	0.223167	2.53669	0.0111906	0.999998	901.184	1731.48	2612.82	2995.52	928	1742	2429	3132	Fam124a	protein_coding
ENSMUSG00000028327.14	544.519	-0.619935	0.244371	-2.53686	0.0111851	0.999998	689.484	439.331	630.348	418.914	710	442	586	438	Stra6l	protein_coding
ENSMUSG00000028073.15	1091.78	0.767964	0.298529	2.5725	0.0100968	0.931966	373.875	1002.91	1428.5	1561.84	385	1009	1328	1633	Pear1	protein_coding
ENSMUSG00000097789.2	100.869	-1.51785	0.59	-2.57263	0.0100929	0.931966	238.892	43.7343	72.0705	48.7776	246	44	67	51	Gm2115	protein_coding
ENSMUSG00000003283.14	184.707	-1.28653	0.498842	-2.57903	0.00990768	0.927571	445.737	94.4264	109.719	88.9474	459	95	102	93	Hck	protein_coding
ENSMUSG00000030737.17	266.363	-0.860968	0.333739	-2.57977	0.00988674	0.927571	461.274	212.708	235.574	155.897	475	214	219	163	Slco2b1	protein_coding
ENSMUSG00000097451.11	259.763	-1.28929	0.497545	-2.59131	0.00956122	0.914737	646.755	119.275	141.99	131.03	666	120	132	137	Rian	lncRNA
ENSMUSG00000025432.11	298.273	-0.978688	0.375617	-2.60555	0.0091727	0.884705	540.905	179.907	265.693	206.588	557	181	247	216	Avil	protein_coding
ENSMUSG00000046971.7	2389.04	0.604478	0.231791	2.60786	0.00911111	0.884705	959.451	1973.01	3109.79	3513.9	988	1985	2891	3674	Pla2g4f	protein_coding
ENSMUSG00000037188.7	280.86	0.949352	0.362154	2.62141	0.00875675	0.862968	95.1682	255.448	319.477	453.345	98	257	297	474	Grhl3	protein_coding
ENSMUSG00000032554.15	4450.54	0.512388	0.195389	2.6224	0.00873127	0.862968	2009.21	3533.54	5676.36	6583.07	2069	3555	5277	6883	Trf	protein_coding
ENSMUSG00000020916.8	190.505	1.04568	0.39657	2.63682	0.0083688	0.843769	76.7172	207.738	183.941	293.622	79	209	171	307	Krt36	protein_coding
ENSMUSG00000056973.6	717.36	-0.592469	0.224194	-2.64266	0.00822576	0.835775	974.988	658.003	748.673	487.776	1004	662	696	510	Ces1d	protein_coding
ENSMUSG00000021553.14	1688.98	0.553422	0.208664	2.65221	0.00799662	0.818841	687.542	1196.73	2170.72	2700.94	708	1204	2018	2824	Slc28a3	protein_coding
ENSMUSG00000032015.16	58.6314	-1.74687	0.658639	-2.65224	0.00799588	0.818841	145.666	32.8007	39.8001	16.2592	150	33	37	17	Pou2f3	protein_coding
ENSMUSG00000022090.10	933.32	-0.800074	0.301028	-2.65781	0.00786505	0.818153	1614.95	600.353	803.532	714.449	1663	604	747	747	Pdlim2	protein_coding
ENSMUSG00000030155.7	177.445	-1.08935	0.409188	-2.66221	0.0077629	0.813987	395.239	143.131	105.417	65.9933	407	144	98	69	Clec2e	protein_coding
ENSMUSG00000046229.10	490.86	0.700863	0.262695	2.66797	0.00763104	0.806613	415.632	596.377	334.536	616.894	428	600	311	645	Scand1	protein_coding
ENSMUSG00000020261.15	10777.6	0.528064	0.197254	2.67708	0.00742667	0.791394	8555.42	15690.7	8842.08	10022.4	8810	15786	8220	10479	Slc36a1	protein_coding
ENSMUSG00000053199.13	156.466	-1.71523	0.640169	-2.67934	0.00737667	0.791394	518.569	58.6438	24.7406	23.9106	534	59	23	25	Arhgap20	protein_coding
ENSMUSG00000042499.13	374.853	1.13411	0.423254	2.67951	0.00737297	0.791394	112.648	486.047	420.591	480.125	116	489	391	502	Hoxd11	protein_coding
ENSMUSG00000053044.8	51.3749	1.98819	0.740963	2.68326	0.00729092	0.791394	11.6532	26.837	22.5893	144.42	12	27	21	151	Cd8b1	protein_coding
ENSMUSG00000026365.15	1507.16	0.73976	0.273853	2.7013	0.0069069	0.760746	59.2373	63.6136	1827.58	4078.19	61	64	1699	4264	Cfh	protein_coding
ENSMUSG00000044860.9	2409.66	-0.52296	0.193241	-2.70627	0.00680446	0.760746	4452.51	2650.9	1395.16	1140.06	4585	2667	1297	1192	Gm1123	protein_coding
ENSMUSG00000030790.15	332.974	0.796553	0.292252	2.72557	0.00641911	0.744559	175.77	301.171	309.796	545.162	181	303	288	570	Adm	protein_coding
ENSMUSG00000020142.12	1082.63	-0.712105	0.259819	-2.74077	0.00612953	0.71732	1839.27	820.019	908.949	762.27	1894	825	845	797	Slc1a4	protein_coding
ENSMUSG00000021708.17	48.0648	-2.17219	0.787691	-2.75767	0.00582154	0.687413	135.955	15.9034	27.9677	12.4335	140	16	26	13	Rasgrf2	protein_coding
ENSMUSG00000033200.16	1200.84	-0.569423	0.206	-2.76419	0.00570647	0.679952	1720.8	1034.71	1166.04	881.823	1772	1041	1084	922	Tpsg1	protein_coding
ENSMUSG00000027761.4	1974.41	-0.570729	0.204868	-2.78584	0.005339	0.645049	3678.54	2062.47	1189.7	966.945	3788	2075	1106	1011	Aadac	protein_coding
ENSMUSG00000022687.12	1153.19	-0.845537	0.302655	-2.79373	0.00521035	0.644265	2423.88	846.856	708.873	633.153	2496	852	659	662	Boc	protein_coding
ENSMUSG00000043811.5	60.7056	-2.35349	0.840457	-2.80024	0.00510639	0.643553	198.105	12.9215	19.3622	12.4335	204	13	18	13	Rtn4r	protein_coding
ENSMUSG00000025091.4	82.4959	-1.55485	0.554272	-2.8052	0.00502852	0.643553	203.932	61.6256	46.2542	18.1721	210	62	43	19	Pnliprp2	protein_coding
ENSMUSG00000039405.7	227.048	-1.12203	0.398185	-2.81786	0.00483452	0.627387	528.28	167.98	125.854	86.0782	544	169	117	90	Prss23	protein_coding
ENSMUSG00000094091.3	444.381	-0.781824	0.274516	-2.848	0.00439945	0.588404	966.248	513.878	180.714	116.684	995	517	168	122	Gm21885	protein_coding
ENSMUSG00000118376.1	2034.41	0.572462	0.200566	2.85423	0.00431416	0.582945	739.981	1304.08	2693.5	3400.09	762	1312	2504	3555	Gm9926	lncRNA
ENSMUSG00000037579.7	273.286	-1.39747	0.489356	-2.85573	0.00429386	0.582945	641.9	110.33	185.017	155.897	661	111	172	163	Kcnh3	protein_coding
ENSMUSG00000042834.15	225.049	-1.37632	0.48188	-2.85613	0.00428833	0.582945	613.738	121.263	92.5084	72.6882	632	122	86	76	Nrep	protein_coding
ENSMUSG00000019775.17	149.963	-1.26795	0.440354	-2.8794	0.00398433	0.557744	307.84	94.4264	125.854	71.7318	317	95	117	75	Rgs17	protein_coding
ENSMUSG00000031981.7	1871.53	-0.541924	0.187054	-2.89715	0.00376573	0.536494	2648.2	1648.98	1813.59	1375.34	2727	1659	1686	1438	Capn9	protein_coding
ENSMUSG00000006445.3	1952.12	-0.512702	0.176644	-2.90246	0.00370241	0.533269	2150.99	1505.85	2439.64	1712	2215	1515	2268	1790	Epha2	protein_coding
ENSMUSG00000025059.16	5332.24	0.572518	0.197158	2.90385	0.00368607	0.533269	3379.44	6276.87	5326.76	6345.87	3480	6315	4952	6635	Gk	protein_coding
ENSMUSG00000020589.17	141.991	-1.48395	0.511009	-2.90396	0.00368477	0.533269	315.609	63.6136	115.098	73.6447	325	64	107	77	Fam49a	protein_coding
ENSMUSG00000038508.7	584.889	0.914564	0.313622	2.91614	0.00354392	0.527843	498.176	1369.68	208.682	263.017	513	1378	194	275	Gdf15	protein_coding
ENSMUSG00000067377.12	182.799	-1.10477	0.377726	-2.9248	0.00344672	0.519266	359.308	155.058	144.141	72.6882	370	156	134	76	Tspan6	protein_coding
ENSMUSG00000078921.3	215.819	-1.41675	0.482097	-2.93872	0.00329567	0.502283	289.389	53.674	301.19	219.021	298	54	280	229	Tgtp2	protein_coding
ENSMUSG00000118516.1	2213.22	0.596829	0.202964	2.94057	0.00327609	0.502283	1153.67	2114.16	2480.52	3104.55	1188	2127	2306	3246	AC118710.1	polymorphic_pseudogene
ENSMUSG00000029772.17	21177	-0.509512	0.17297	-2.94566	0.00322261	0.502283	33717.7	20095.9	16898.9	13995.4	34721	20218	15710	14633	Ahcyl2	protein_coding
ENSMUSG00000051079.8	110.948	-1.5057	0.505477	-2.97877	0.0028941	0.462598	270.938	69.5773	68.8435	34.4313	279	70	64	36	Rgs13	protein_coding
ENSMUSG00000029095.17	322.483	1.00027	0.335726	2.97942	0.00288795	0.462598	112.648	298.189	346.369	532.728	116	300	322	557	Ablim2	protein_coding
ENSMUSG00000094840.5	2901.18	-0.703647	0.235059	-2.99349	0.00275809	0.451879	5052.65	2248.34	2327.77	1975.97	5203	2262	2164	2066	Muc3a	protein_coding
ENSMUSG00000025701.12	153.177	-1.46194	0.487295	-3.00012	0.00269873	0.447749	369.991	80.5109	100.038	62.1676	381	81	93	65	Alox5	protein_coding
ENSMUSG00000024215.14	2777.69	-0.579448	0.192735	-3.00644	0.00264323	0.444164	4537.97	2564.42	2234.19	1774.17	4673	2580	2077	1855	Spdef	protein_coding
ENSMUSG00000013089.15	961.186	-0.702534	0.23282	-3.0175	0.00254869	0.43384	1406.16	711.677	988.549	738.359	1448	716	919	772	Etv5	protein_coding
ENSMUSG00000096852.2	1676.5	0.664564	0.218462	3.04201	0.00235002	0.405285	888.56	1760.31	1785.63	2271.51	915	1771	1660	2375	Cyp2d12	protein_coding
ENSMUSG00000063704.13	475.799	1.08261	0.355656	3.04397	0.00233477	0.405285	193.25	673.906	450.71	585.332	199	678	419	612	Mapk15	protein_coding
ENSMUSG00000037386.16	110.481	1.68861	0.552212	3.05789	0.00222899	0.394802	87.3993	163.01	27.9677	163.549	90	164	26	171	Rims2	protein_coding
ENSMUSG00000020901.13	259.116	-1.16305	0.377915	-3.07754	0.00208719	0.37475	517.598	160.028	217.287	141.551	533	161	202	148	Pik3r5	protein_coding
ENSMUSG00000111394.1	1884.53	0.702059	0.22811	3.07773	0.00208586	0.37475	633.16	1314.02	2447.17	3143.77	652	1322	2275	3287	Gm49759	TEC
ENSMUSG00000031173.13	428.134	-1.02136	0.330464	-3.09069	0.00199689	0.368638	897.3	306.14	295.812	213.283	924	308	275	223	Otc	protein_coding
ENSMUSG00000029673.17	1163.65	-0.713267	0.227245	-3.13876	0.00169667	0.330761	2001.44	995.95	946.598	710.623	2061	1002	880	743	Auts2	protein_coding
ENSMUSG00000055148.7	1272.46	0.685039	0.218163	3.14003	0.00168931	0.330761	1430.44	1948.17	588.396	1122.84	1473	1960	547	1174	Klf2	protein_coding
ENSMUSG00000053113.3	1071.03	0.745468	0.23339	3.19409	0.0014027	0.282849	530.223	714.659	989.625	2049.62	546	719	920	2143	Socs3	protein_coding
ENSMUSG00000035863.14	258.614	1.34432	0.419574	3.20402	0.00135522	0.277544	105.85	458.217	188.244	282.145	109	461	175	295	Palm	protein_coding
ENSMUSG00000040412.17	6079.17	-0.659845	0.203835	-3.23715	0.00120732	0.25273	10005.3	4937.01	5171.87	4202.53	10303	4967	4808	4394	5330417C22Rik	protein_coding
ENSMUSG00000041293.5	1376.67	0.634453	0.194328	3.26485	0.00109521	0.235326	400.095	656.015	1797.46	2653.12	412	660	1671	2774	Adgrf1	protein_coding
ENSMUSG00000037145.14	835.268	-0.891056	0.27146	-3.28245	0.00102908	0.228612	1144.93	449.271	1004.68	742.185	1179	452	934	776	2210407C18Rik	protein_coding
ENSMUSG00000016024.9	608.076	0.800918	0.243707	3.2864	0.00101475	0.228612	219.469	420.446	690.586	1101.8	226	423	642	1152	Lbp	protein_coding
ENSMUSG00000028538.12	2336.94	-0.578462	0.175778	-3.29086	0.00099882	0.228612	3747.49	2357.68	1892.12	1350.47	3859	2372	1759	1412	St3gal3	protein_coding
ENSMUSG00000022265.7	1754.72	-0.651677	0.195066	-3.34081	0.000835339	0.206581	3419.26	1925.3	971.338	702.972	3521	1937	903	735	Ank	protein_coding
ENSMUSG00000021876.15	2995.83	-0.600501	0.179272	-3.34967	0.000809084	0.203936	4578.75	2683.7	2708.56	2012.32	4715	2700	2518	2104	Rnase4	protein_coding
ENSMUSG00000039910.10	2142.27	0.599983	0.178833	3.35499	0.000793678	0.203936	1653.79	2335.81	1743.68	2835.8	1703	2350	1621	2965	Cited2	protein_coding
ENSMUSG00000037362.8	3039.95	-0.698219	0.206555	-3.3803	0.000724067	0.193681	4317.53	2118.13	3225.96	2498.18	4446	2131	2999	2612	Ccn3	protein_coding
ENSMUSG00000024521.8	3848.94	0.670883	0.196409	3.41575	0.000636073	0.177383	1932.5	3780.04	4213.44	5469.79	1990	3803	3917	5719	Pmaip1	protein_coding
ENSMUSG00000034528.15	100.168	-2.2505	0.65842	-3.41803	0.000630768	0.177383	322.406	30.8128	31.1947	16.2592	332	31	29	17	Hsd17b13	protein_coding
ENSMUSG00000105703.2	4643.58	0.720025	0.208376	3.45541	0.000549449	0.160036	2656.94	3387.42	4010.13	8519.83	2736	3408	3728	8908	Gm43305	lncRNA
ENSMUSG00000052631.15	237.522	-1.18366	0.341186	-3.46925	0.00052192	0.155473	472.928	188.853	193.622	94.686	487	190	180	99	Sh2d6	protein_coding
ENSMUSG00000071604.5	1016.85	-0.745901	0.213666	-3.49097	0.000481277	0.1467	1825.68	1204.68	675.526	361.528	1880	1212	628	378	Fam189a2	protein_coding
ENSMUSG00000057074.6	417.847	-1.19794	0.340662	-3.5165	0.000437284	0.136464	581.691	167.98	558.277	363.441	599	169	519	380	Ces1g	protein_coding
ENSMUSG00000027797.15	499.489	-1.16244	0.330393	-3.51835	0.000434244	0.136464	1031.31	305.146	393.699	267.799	1062	307	366	280	Dclk1	protein_coding
ENSMUSG00000093880.3	305.232	-1.12632	0.319538	-3.52483	0.000423762	0.136464	225.296	86.4747	591.624	317.533	232	87	550	332	Tmem181c-ps	unprocessed_pseudogene
ENSMUSG00000063730.13	576.098	-0.928351	0.260114	-3.56901	0.000358327	0.123594	1104.15	489.029	436.726	274.494	1137	492	406	287	Hsd3b2	protein_coding
ENSMUSG00000046460.15	216.187	-1.38803	0.382016	-3.63344	0.000279672	0.0990719	504.003	148.1	140.914	71.7318	519	149	131	75	Sh2d7	protein_coding
ENSMUSG00000043336.14	778.121	-0.955239	0.262642	-3.63704	0.000275792	0.0990719	1397.42	551.649	693.813	469.604	1439	555	645	491	Filip1l	protein_coding
ENSMUSG00000025425.18	1324.14	0.700138	0.191972	3.64708	0.00026524	0.0990719	763.288	1277.24	1262.85	1993.19	786	1285	1174	2084	St8sia5	protein_coding
ENSMUSG00000071637.5	1819.51	0.706462	0.191271	3.69351	0.000221178	0.0852643	1233.3	2262.26	1542.52	2239.95	1270	2276	1434	2342	Cebpd	protein_coding
ENSMUSG00000037106.8	2658.71	-0.672668	0.178464	-3.76921	0.000163768	0.0650457	3451.3	1955.12	3085.05	2143.35	3554	1967	2868	2241	Fer1l6	protein_coding
ENSMUSG00000030865.4	5827.69	-0.594662	0.156187	-3.80737	0.000140452	0.0575282	9743.08	6668.49	4205.91	2693.29	10033	6709	3910	2816	Chp2	protein_coding
ENSMUSG00000029335.5	479.115	-1.15275	0.302328	-3.81293	0.000137329	0.0575282	1205.14	415.476	183.941	111.902	1241	418	171	117	Bmp3	protein_coding
ENSMUSG00000026531.4	62806.1	-0.691098	0.18121	-3.81379	0.000136849	0.0575282	108011	81761.3	40787.6	20664.5	111225	82258	37918	21606	Mptx1	protein_coding
ENSMUSG00000031098.18	691.826	1.31696	0.341769	3.85336	0.000116509	0.052658	171.885	731.556	748.673	1115.19	177	736	696	1166	Syt8	protein_coding
ENSMUSG00000009246.14	397.727	-1.36914	0.351708	-3.89283	9.91e-05	0.0463817	936.144	238.551	260.314	155.897	964	240	242	163	Trpm5	protein_coding
ENSMUSG00000028270.12	3643.81	-0.680257	0.174619	-3.89567	9.79e-05	0.0463817	2932.73	1634.07	5895.8	4112.62	3020	1644	5481	4300	Gbp2	protein_coding
ENSMUSG00000022229.3	28099	0.65916	0.16658	3.95701	7.59e-05	0.0382598	19227.9	35027.2	24542.7	33598.2	19800	35240	22816	35129	Atp12a	protein_coding
ENSMUSG00000015568.16	195.77	-1.77896	0.445767	-3.99077	6.59e-05	0.0345284	601.113	130.209	35.4974	16.2592	619	131	33	17	Lpl	protein_coding
ENSMUSG00000004655.5	1200.43	-0.909609	0.227449	-3.99917	6.36e-05	0.0345284	2351.04	1017.82	863.77	569.072	2421	1024	803	595	Aqp1	protein_coding
ENSMUSG00000060615.5	4200.73	-4.09087	1.01528	-4.02932	5.59e-05	0.0318783	12854.5	1698.68	2193.31	56.429	13237	1709	2039	59	Ang4	protein_coding
ENSMUSG00000045331.3	672.824	1.41055	0.345447	4.08326	4.44e-05	0.0264574	142.752	652.039	732.537	1163.97	147	656	681	1217	2310079G19Rik	protein_coding
ENSMUSG00000068547.7	3704.91	-0.824638	0.201042	-4.10183	4.1e-05	0.0255835	3462.96	1593.32	5773.17	3990.2	3566	1603	5367	4172	Clca4a	protein_coding
ENSMUSG00000027358.6	3609.94	0.858985	0.206788	4.15395	3.27e-05	0.0214159	1714	3950.01	3611.05	5164.69	1765	3974	3357	5400	Bmp2	protein_coding
ENSMUSG00000110631.1	1707.49	0.901511	0.215541	4.18254	2.88e-05	0.0198862	1250.78	2885.47	1073.53	1620.18	1288	2903	998	1694	Gm42047	lncRNA
ENSMUSG00000038209.12	172.777	-1.77297	0.423655	-4.18493	2.85e-05	0.0198862	464.188	105.36	87.13	34.4313	478	106	81	36	Itln1	protein_coding
ENSMUSG00000025969.15	1104.99	-1.08581	0.255217	-4.25447	2.1e-05	0.0161561	2656.94	937.306	503.418	322.315	2736	943	468	337	Nrp2	protein_coding
ENSMUSG00000017002.14	1667.37	0.875465	0.204022	4.29104	1.78e-05	0.0145682	262.198	562.583	2251.4	3593.29	270	566	2093	3757	Slpi	protein_coding
ENSMUSG00000062410.14	3659.11	-0.966033	0.222789	-4.33609	1.45e-05	0.0126735	8226.22	3148.87	1931.92	1329.43	8471	3168	1796	1390	Hsd3b3	protein_coding
ENSMUSG00000023110.12	1658.64	-0.824822	0.184259	-4.47644	7.59e-06	0.00710581	2352.01	1268.3	1894.27	1119.97	2422	1276	1761	1171	Prmt5	protein_coding
ENSMUSG00000015312.9	901.059	1.01435	0.226421	4.47993	7.47e-06	0.00710581	604.998	1416.4	577.64	1005.2	623	1425	537	1051	Gadd45b	protein_coding
ENSMUSG00000091971.3	4520.04	0.820555	0.181708	4.51579	6.31e-06	0.00689005	5524.61	8363.2	1366.11	2826.23	5689	8414	1270	2955	Hspa1a	protein_coding
ENSMUSG00000027556.15	53146.8	-0.775542	0.170374	-4.55201	5.31e-06	0.00633147	126363	62871.1	13847.2	9505.9	130123	63253	12873	9939	Car1	protein_coding
ENSMUSG00000090877.3	6186.63	0.846534	0.178764	4.73549	2.19e-06	0.00286427	7264.83	11156.2	2033.03	4292.43	7481	11224	1890	4488	Hspa1b	protein_coding
ENSMUSG00000020108.4	5319.43	0.747846	0.156998	4.76342	1.9e-06	0.00277195	4066.01	7050.17	3869.22	6292.31	4187	7093	3597	6579	Ddit4	protein_coding
ENSMUSG00000095457.3	512.602	-1.43817	0.296471	-4.85095	1.23e-06	0.00201314	1244.96	347.887	305.493	152.071	1282	350	284	159	Gm8989	unprocessed_pseudogene
ENSMUSG00000061762.12	1093.95	1.02322	0.2067	4.95026	7.41e-07	0.00138774	185.481	379.694	1261.77	2548.87	191	382	1173	2665	Tac1	protein_coding
ENSMUSG00000054640.15	516.346	-1.94154	0.387217	-5.01408	5.33e-07	0.00116407	1427.52	202.768	292.585	142.507	1470	204	272	149	Slc8a1	protein_coding
ENSMUSG00000074195.3	30713.4	1.07874	0.184253	5.85466	4.78e-09	1.25e-05	398.153	1037.7	44200.7	77216.9	410	1044	41091	80735	Clca4b	protein_coding
ENSMUSG00000028255.6	164156	-1.2515	0.201249	-6.21866	5.01e-10	1.64e-06	295231	162513	150616	48263.1	304016	163500	140019	50462	Clca1	protein_coding
ENSMUSG00000025002.5	9217.62	-1.50288	0.188987	-7.9523	1.83e-15	1.2e-11	24459.2	10483.3	1499.5	428.478	25187	10547	1394	448	Cyp2c55	protein_coding
ENSMUSG00000063522.5	4451.48	-1.29418	0.159115	-8.13362	4.17e-16	5.46e-12	4219.45	1691.72	8408.58	3486.17	4345	1702	7817	3645	Ly6m	protein_coding
