# Supplementary material for: The arginine methyltransferase PRMT5 promotes mucosal defense in the intestine
Source: Life Sci Alliance. 2023 Sep 4;6(11):e202302026. doi: 10.26508/lsa.202302026 (PMC10477432; doi:10.26508/lsa.202302026)
Supplement: Supplementary file 2 [file LSA-2023-02026_TableS2.xls]

## Sheet: Sheet1
Name	Catalog number	Company
DCLK1 (IHC)	ab37994	Abcam
PRMT5 (Western)	79998	Cell Signaling
PRMT5 (IHC)	07-405	MilliporeSigma
PRMT5 (PE, flow)	ab210437	Abcam
WGA (Alexa FluorTM 594)	W11262	Invitrogen
EpCAM (PE-Cy7, flow)	118215	BioLegend
TCRβ (Pacific blue, flow)	109225	BioLegend
CD4 (PE-Cy5, flow)	100410	BioLegend
CD3e (APC-Cy7, flow)	47-0033-82	eBioscience
T-bet (PE-Cy7, flow)	644823	BioLegend
RORgt (PE-eFluor™ 610, flow)	61-6981-82	eBioscience
IFNg (Pacific Blue™, flow)	505818	BioLegend
IL-17A (eFluor™ 660, flow)	50-7177-82	eBioscience
IL-22 (PE, flow)	12-7221-82	eBioscience
GFP (Alexa Fluor™ 488, flow)	A-21311	Invitrogen
CLCA1 (Western, flow)	ab180851	Abcam
MUC2 (Western)	MA5-35576	Invitrogen
FCGBP (Western)	HPA003517	MilliporeSigma
Symmetric Di-Methyl Arginine (Western)	13222S	Cell Signaling
anti-Rabbit IgG (APC, flow)	A-10931	Invitrogen
anti-Mouse IgG1 (BV421, flow)	406615	BioLegend
