# Supplementary material for: The arginine methyltransferase PRMT5 promotes mucosal defense in the intestine
Source: Life Sci Alliance. 2023 Sep 4;6(11):e202302026. doi: 10.26508/lsa.202302026 (PMC10477432; doi:10.26508/lsa.202302026)
Supplement: Supplementary file 3 [file LSA-2023-02026_TableS3.xls]

## Sheet: Sheet1
Target gene	Sequence (5’ to 3’)
Ang4-F	TAGACTCGTCCCCAGTTGGA
Ang4-R	CTGAGCCAGAGTTGGAGGAAT
Clca1-F	CTCAGTATGGGCCACAAGACAG
Clca1-R	TACCGGTAATGGCTGCTGAAC
Dclk1-F	CAGGAGTTTCTGTAATAGCAACCA
Dclk1-R	CCGAGTTCAATTCCGGTGGA
Fcgbp-F	GGACCCGCAGACATGGG
Fcgbp-R	CCAGATGCACACTGAATGCC
Gapdh-F	AATGTGTCCGTCGTGGATCT
Gapdh-R	CATCGAAGGTGGAAGAGTGG
Hprt-F	AAGCTTGCTGGTGAAAAGGA
Hprt-R	TTGCGCTCATCTTAGGCTTT
Ki67-F	ACCGTGGAGTAGTTTATCTGGG
Ki67-R	TGTTTCCAGTCCGCTTACTTCT
Klf4-F	GCCACCCACACTTGTGACTA;
Klf4-R	TGGTAAGGTTTCTCGCCTGT
Muc2-F	CAGCCAGCTTCTCCATCTTC
Muc2-R	CAAAAAGCTGCATGACTGGA
Prmt5-F	CTGAATTGCGTCCCCGAAATA
Prmt5-R	AGGTTCCRTGAATGAACTCCCT
Retnlb-F	CCATTTCCTGAGCTTTCTGG
Retnlb-R	AGCACATCCAGTGACAACCA
Zg16-F	CCTTCCGTATCCGGGTCAAC
Zg16-R	CCTGGATCACAGATTCCCCG
